# Supplementary material for: Electroacupuncture attenuates synovitis in knee osteoarthritis and is associated with modulation of the protein S-TAM (Axl/MerTK)-Rac1 signaling axis
Source: Front Immunol. 2026 Jul 9;17:1815290. doi: 10.3389/fimmu.2026.1815290 (PMC13391395; doi:10.3389/fimmu.2026.1815290)
Supplement: Supplementary file 1 [file Table1.xlsx]

## Sheet: PCR
target	sample	actin Ct	Pros 1 ct	△Ct	-△△Ct	2-△△Ct	Mean	target	sample	actin Ct	Axl ct	△Ct	-△△Ct	2-△△Ct	Mean	target	sample	actin Ct	Mertk ct	△Ct	-△△Ct	2-△△Ct	Mean	target	sample	actin Ct	Rac1 ct	△Ct	-△△Ct	2-△△Ct	Mean	target	sample	actin Ct	MMP13 ct	△Ct	-△△Ct	2-△△Ct	Mean
Protein S	Control1	20.79	22.75	1.96	0.156667	1.11471		Axl	Control1	20.79	20.46	-0.33	0.0866667	1.06191		MerTK	Control1	20.79	23.64	2.85	0.0766667	1.05458		Rac1	Control1	20.79	26.46	5.67	0.0266667	1.01866		MMP13	Control1	21.27	27.54	6.27	-0.0833333	0.943874
	Control1	20.73	22.84	2.11	0.00666667	1.00463			Control1	20.73	20.47	-0.26	0.0166667	1.01162			Control1	20.73	23.65	2.92	0.00666667	1.00463			Control1	20.73	26.39	5.66	0.0366667	1.02574			Control1	21.24	27.46	6.22	-0.0333333	0.97716
	Control1	20.55	22.83	2.28	-0.163333	0.89296	1.0041		Control1	20.55	20.41	-0.14	-0.103333	0.93088	1.00147		Control1	20.55	23.56	3.01	-0.0833333	0.943874	1.00103		Control1	20.55	26.31	5.76	-0.0633333	0.95705	1.00048		Control1	21.2	27.27	6.07	0.116667	1.08423	1.00175
	Control2	20.87	23.08	2.21	-0.0933333	0.937354			Control2	20.87	20.51	-0.36	0.116667	1.08423			Control2	20.87	23.61	2.74	0.186667	1.13813			Control2	20.87	26.24	5.37	0.326667	1.25411			Control2	21.16	27.9	6.74	-0.553333	0.681444
	Control2	20.81	22.82	2.01	0.106667	1.07674			Control2	20.81	20.45	-0.36	0.116667	1.08423			Control2	20.81	23.55	2.74	0.186667	1.13813			Control2	20.81	26.25	5.44	0.256667	1.19472			Control2	21.29	28.05	6.76	-0.573333	0.672062
	Control2	21	22.79	1.79	0.326667	1.25411	1.0894		Control2	21	20.5	-0.5	0.256667	1.19472	1.12106		Control2	21	23.53	2.53	0.396667	1.31646	1.19757		Control2	21	26.28	5.28	0.416667	1.33484	1.26122		Control2	21.48	28.13	6.65	-0.463333	0.725309	0.692938
	Control3	21.65	23.26	1.61	0.506667	1.42076			Control3	21.65	21.36	-0.29	0.0466667	1.03288			Control3	21.65	24.27	2.62	0.306667	1.23685			Control3	21.65	27.28	5.63	0.0666667	1.04729			Control3	21.56	27.23	5.67	0.516667	1.43065
	Control3	21.85	23.41	1.56	0.556667	1.47087			Control3	21.85	21.38	-0.47	0.226667	1.17013			Control3	21.85	24.28	2.43	0.496667	1.41095			Control3	21.85	27.09	5.24	0.456667	1.37237			Control3	21.28	26.84	5.56	0.626667	1.54399
	Control3	21.77	23.3	1.53	0.586667	1.50177	1.46447		Control3	21.77	21.29	-0.48	0.236667	1.17827	1.12709		Control3	21.77	24.24	2.47	0.456667	1.37237	1.34005		Control3	21.77	27.2	5.43	0.266667	1.20303	1.20756		Control3	21.33	27	5.67	0.516667	1.43065	1.46843
	Control4	21.42	23.01	1.59	0.526667	1.4406			Control4	21.42	20.87	-0.55	0.306667	1.23685			Control4	21.42	24.16	2.74	0.186667	1.13813			Control4	21.42	26.96	5.54	0.156667	1.11471			Control4	21.71	27.32	5.61	0.576667	1.4914
	Control4	21.1	22.92	1.82	0.296667	1.2283			Control4	21.1	20.96	-0.14	-0.103333	0.93088			Control4	21.1	23.6	2.5	0.426667	1.34412			Control4	21.1	26.92	5.82	-0.123333	0.918064			Control4	21.52	27.09	5.57	0.616667	1.53333
	Control4	21.15	22.92	1.77	0.346667	1.27162	1.31351		Control4	21.15	20.86	-0.29	0.0466667	1.03288	1.06687		Control4	21.15	23.66	2.51	0.416667	1.33484	1.27237		Control4	21.15	26.69	5.54	0.156667	1.11471	1.04916		Control4	21.44	27.05	5.61	0.576667	1.4914	1.50538
	Control5	20.79	22.98	2.19	-0.0733333	0.950439			Control5	20.79	20.65	-0.14	-0.103333	0.93088			Control5	20.79	23.63	2.84	0.0866667	1.06191			Control5	20.79	26.59	5.8	-0.103333	0.93088			Control5	21.19	26.88	5.69	0.496667	1.41095
	Control5	20.73	23.04	2.31	-0.193333	0.874583			Control5	20.73	20.62	-0.11	-0.133333	0.911722			Control5	20.73	23.62	2.89	0.0366667	1.02574			Control5	20.73	26.33	5.6	0.0966667	1.0693			Control5	21.09	27.12	6.03	0.156667	1.11471
	Control5	20.68	22.94	2.26	-0.143333	0.905425	0.910149		Control5	20.68	20.54	-0.14	-0.103333	0.93088	0.924494		Control5	20.68	23.7	3.02	-0.0933333	0.937354	1.00834		Control5	20.68	26.22	5.54	0.156667	1.11471	1.0383		Control5	21.15	27.28	6.13	0.0566667	1.04006	1.18857
	Control6	20.83	22.58	1.75	0.366667	1.28937			Control6	20.83	21.02	0.19	-0.433333	0.740549			Control6	20.83	23.36	2.53	0.396667	1.31646			Control6	20.83	26.39	5.56	0.136667	1.09936			Control6	20.99	27.03	6.04	0.146667	1.10701
	Control6	20.73	22.64	1.91	0.206667	1.15402			Control6	20.73	20.96	0.23	-0.473333	0.720298			Control6	20.73	23.44	2.71	0.216667	1.16205			Control6	20.73	26.33	5.6	0.0966667	1.0693			Control6	21.08	27.2	6.12	0.0666667	1.04729
	Control6	20.69	22.66	1.97	0.146667	1.10701	1.18347		Control6	20.69	20.83	0.14	-0.383333	0.766664	0.742504		Control6	20.69	23.48	2.79	0.136667	1.09936	1.19262		Control6	20.69	26.43	5.74	-0.0433333	0.97041	1.04636		Control6	21.34	27.33	5.99	0.196667	1.14605	1.10012
	KOA 1	21.98	26.19	4.21	-2.09333	0.234339			KOA 1	21.98	23.82	1.84	-2.08333	0.235969			KOA 1	21.98	26.96	4.98	-2.05333	0.240927			KOA 1	21.98	29.08	7.1	-1.40333	0.378055			KOA 1	21.98	25.34	3.36	2.82667	7.09433
	KOA 1	21.98	25.93	3.95	-1.83333	0.280616			KOA 1	21.98	23.62	1.64	-1.88333	0.271057			KOA 1	21.98	26.92	4.94	-2.01333	0.2477			KOA 1	21.98	29.37	7.39	-1.69333	0.309212			KOA 1	21.65	25.26	3.61	2.57667	5.9656
	KOA 1	21.98	25.83	3.85	-1.73333	0.300756	0.271903		KOA 1	21.98	23.43	1.45	-1.69333	0.309212	0.272079		KOA 1	21.98	26.87	4.89	-1.96333	0.256435	0.248354		KOA 1	21.98	29.01	7.03	-1.33333	0.39685	0.361372		KOA 1	21.6	25.61	4.01	2.17667	4.52108	5.86034
	KOA 2	20.73	25.23	4.5	-2.38333	0.191666			KOA 2	20.73	22.66	1.93	-2.17333	0.221698			KOA 2	20.73	25.84	5.11	-2.18333	0.220166			KOA 2	20.73	28.24	7.51	-1.81333	0.284533			KOA 2	21.42	24.58	3.16	3.02667	8.14925
	KOA 2	20.49	25.23	4.74	-2.62333	0.162292			KOA 2	20.49	22.62	2.13	-2.37333	0.192999			KOA 2	20.49	25.82	5.33	-2.40333	0.189027			KOA 2	20.49	28.13	7.64	-1.94333	0.260015			KOA 2	21.69	24.58	2.89	3.29667	9.82643
	KOA 2	20.36	25.05	4.69	-2.57333	0.168016	0.173991		KOA 2	20.36	22.89	2.53	-2.77333	0.146266	0.186988		KOA 2	20.36	25.73	5.37	-2.44333	0.183858	0.197684		KOA 2	20.36	28.46	8.1	-2.40333	0.189027	0.244525		KOA 2	21.55	24.7	3.15	3.03667	8.20593	8.7272
	KOA 3	21.52	25.99	4.47	-2.35333	0.195693			KOA 3	21.52	24.01	2.49	-2.73333	0.150378			KOA 3	21.52	26.61	5.09	-2.16333	0.22324			KOA 3	21.52	28.87	7.35	-1.65333	0.317905			KOA 3	21.73	25.4	3.67	2.51667	5.72258
	KOA 3	21.62	25.98	4.36	-2.24333	0.211198			KOA 3	21.62	23.99	2.37	-2.61333	0.163421			KOA 3	21.62	26.65	5.03	-2.10333	0.23272			KOA 3	21.62	28.76	7.14	-1.44333	0.367717			KOA 3	22.05	25.14	3.09	3.09667	8.5544
	KOA 3	21.79	25.93	4.14	-2.02333	0.245989	0.217627		KOA 3	21.79	23.85	2.06	-2.30333	0.202594	0.172131		KOA 3	21.79	26.69	4.9	-1.97333	0.254664	0.236875		KOA 3	21.79	28.76	6.97	-1.27333	0.413703	0.366441		KOA 3	21.99	25.15	3.16	3.02667	8.14925	7.47541
	KOA 4	20.55	24.64	4.09	-1.97333	0.254664			KOA 4	20.55	23.12	2.57	-2.81333	0.142266			KOA 4	20.55	25.78	5.23	-2.30333	0.202594			KOA 4	20.55	28.36	7.81	-2.11333	0.231112			KOA 4	21.47	24.58	3.11	3.07667	8.43663
	KOA 4	20.55	24.87	4.32	-2.20333	0.217135			KOA 4	20.55	23.24	2.69	-2.93333	0.130912			KOA 4	20.55	25.95	5.4	-2.47333	0.180075			KOA 4	20.55	28.59	8.04	-2.34333	0.197055			KOA 4	21.4	24.88	3.48	2.70667	6.52812
	KOA 4	20.62	25.02	4.4	-2.28333	0.205423	0.225741		KOA 4	20.62	23.14	2.52	-2.76333	0.147283	0.140154		KOA 4	20.62	25.96	5.34	-2.41333	0.187722	0.19013		KOA 4	20.62	28.4	7.78	-2.08333	0.235969	0.221379		KOA 4	21.55	25.28	3.73	2.45667	5.48947	6.81807
	KOA 5	21.05	26.1	5.05	-2.93333	0.130912			KOA 5	21.05	22.78	1.73	-1.97333	0.254664			KOA 5	21.05	25.8	4.75	-1.82333	0.282567			KOA 5	21.05	28.37	7.32	-1.62333	0.324585			KOA 5	21.32	25.44	4.12	2.06667	4.18918
	KOA 5	21.07	26.06	4.99	-2.87333	0.136471			KOA 5	21.07	23.18	2.11	-2.35333	0.195693			KOA 5	21.07	25.79	4.72	-1.79333	0.288505			KOA 5	21.07	28.52	7.45	-1.75333	0.296616			KOA 5	21.54	25.35	3.81	2.37667	5.19335
	KOA 5	21.32	26.15	4.83	-2.71333	0.152477	0.139953		KOA 5	21.32	22.98	1.66	-1.90333	0.267325	0.239227		KOA 5	21.32	25.93	4.61	-1.68333	0.311362	0.294145		KOA 5	21.32	28.5	7.18	-1.48333	0.357661	0.326287		KOA 5	21.62	24.94	3.32	2.86667	7.29378	5.55877
	KOA 6	21.85	25.94	4.09	-1.97333	0.254664			KOA 6	21.85	23.91	2.06	-2.30333	0.202594			KOA 6	21.85	26.62	4.77	-1.84333	0.278677			KOA 6	21.85	29.47	7.62	-1.92333	0.263645			KOA 6	21.66	25.24	3.58	2.60667	6.09095
	KOA 6	21.79	25.86	4.07	-1.95333	0.258219			KOA 6	21.79	23.96	2.17	-2.41333	0.187722			KOA 6	21.79	26.62	4.83	-1.90333	0.267325			KOA 6	21.79	29.1	7.31	-1.61333	0.326842			KOA 6	21.78	25.01	3.23	2.95667	7.76328
	KOA 6	21.69	25.81	4.12	-2.00333	0.249423	0.254102		KOA 6	21.69	23.76	2.07	-2.31333	0.201195	0.19717		KOA 6	21.69	26.43	4.74	-1.81333	0.284533	0.276845		KOA 6	21.69	29.34	7.65	-1.95333	0.258219	0.282902		KOA 6	21.65	25.24	3.59	2.59667	6.04887	6.63437
	KOA-EA 1	20.66	23.19	2.53	-0.413333	0.750886			KOA-EA 1	20.66	21.54	0.88	-1.12333	0.459032			KOA-EA 1	20.66	24.27	3.61	-0.683333	0.622725			KOA-EA 1	20.66	26.64	5.98	-0.283333	0.82169			KOA-EA 1	21.44	26.13	4.69	1.49667	2.8219
	KOA-EA 1	20.64	23.11	2.47	-0.353333	0.782773			KOA-EA 1	20.64	21.63	0.99	-1.23333	0.425334			KOA-EA 1	20.64	24.31	3.67	-0.743333	0.597358			KOA-EA 1	20.64	26.64	6	-0.303333	0.810378			KOA-EA 1	21.35	26.28	4.93	1.25667	2.38943
	KOA-EA 1	20.48	23.17	2.69	-0.573333	0.672062	0.735241		KOA-EA 1	20.48	22.01	1.53	-1.77333	0.292532	0.392299		KOA-EA 1	20.48	24.25	3.77	-0.843333	0.557354	0.592479		KOA-EA 1	20.48	27.17	6.69	-0.993333	0.502316	0.711461		KOA-EA 1	21.44	26.22	4.78	1.40667	2.65124	2.62086
	KOA-EA 2	21.37	23.94	2.57	-0.453333	0.730353			KOA-EA 2	21.37	22.38	1.01	-1.25333	0.419478			KOA-EA 2	21.37	25.07	3.7	-0.773333	0.585064			KOA-EA 2	21.37	27.29	5.92	-0.223333	0.856584			KOA-EA 2	21.68	27.03	5.35	0.836667	1.78592
	KOA-EA 2	21.33	23.9	2.57	-0.453333	0.730353			KOA-EA 2	21.33	22.47	1.14	-1.38333	0.383332			KOA-EA 2	21.33	25.2	3.87	-0.943333	0.52003			KOA-EA 2	21.33	27.25	5.92	-0.223333	0.856584			KOA-EA 2	21.34	26.79	5.45	0.736667	1.66632
	KOA-EA 2	21.35	23.8	2.45	-0.333333	0.793701	0.751469		KOA-EA 2	21.35	22.41	1.06	-1.30333	0.405189	0.402666		KOA-EA 2	21.35	25.14	3.79	-0.863333	0.549681	0.551592		KOA-EA 2	21.35	27.39	6.04	-0.343333	0.788218	0.833795		KOA-EA 2	21.15	27.04	5.89	0.296667	1.2283	1.56018
	KOA-EA 3	21.23	23.23	2	0.116667	1.08423			KOA-EA 3	21.23	22.63	1.4	-1.64333	0.320116			KOA-EA 3	21.23	24.64	3.41	-0.483333	0.715323			KOA-EA 3	21.23	27.37	6.14	-0.443333	0.735433			KOA-EA 3	21.66	26.18	4.52	1.66667	3.1748
	KOA-EA 3	21.26	23.2	1.94	0.176667	1.13027			KOA-EA 3	21.26	22.54	1.28	-1.52333	0.347881			KOA-EA 3	21.26	24.49	3.23	-0.303333	0.810378			KOA-EA 3	21.26	27.2	5.94	-0.243333	0.844791			KOA-EA 3	21.16	26.2	5.04	1.14667	2.21402
	KOA-EA 3	21.14	23.66	2.52	-0.403333	0.756109	0.990202		KOA-EA 3	21.14	22.29	1.15	-1.39333	0.380684	0.34956		KOA-EA 3	21.14	24.35	3.21	-0.283333	0.82169	0.782464		KOA-EA 3	21.14	27.17	6.03	-0.333333	0.793701	0.791308		KOA-EA 3	21.17	26.35	5.18	1.00667	2.00926	2.46603
	KOA-EA 4	21.3	23.69	2.39	-0.273333	0.827406			KOA-EA 4	21.3	21.96	0.66	-0.903333	0.53465			KOA-EA 4	21.3	25.44	4.14	-1.21333	0.431271			KOA-EA 4	21.3	27.37	6.07	-0.373333	0.771997			KOA-EA 4	21.37	26.5	5.13	1.05667	2.08012
	KOA-EA 4	21.24	23.99	2.75	-0.633333	0.644685			KOA-EA 4	21.24	21.97	0.73	-0.973333	0.509328			KOA-EA 4	21.24	25.36	4.12	-1.19333	0.437291			KOA-EA 4	21.24	27.2	5.96	-0.263333	0.833161			KOA-EA 4	21.58	26.55	4.97	1.21667	2.32409
	KOA-EA 4	21.43	23.94	2.51	-0.393333	0.761368	0.744486		KOA-EA 4	21.43	22.2	0.77	-1.01333	0.4954	0.513126		KOA-EA 4	21.43	25.47	4.04	-1.11333	0.462225	0.443596		KOA-EA 4	21.43	27.35	5.92	-0.223333	0.856584	0.82058		KOA-EA 4	21.69	26.56	4.87	1.31667	2.4909	2.29837
	KOA-EA 5	20.47	23.02	2.55	-0.433333	0.740549			KOA-EA 5	20.47	21.18	0.71	-0.953333	0.516438			KOA-EA 5	20.47	24.12	3.65	-0.723333	0.605696			KOA-EA 5	20.47	27.76	7.29	-1.59333	0.331405			KOA-EA 5	21.25	26.52	5.27	0.916667	1.88775
	KOA-EA 5	20.45	23.11	2.66	-0.543333	0.686184			KOA-EA 5	20.45	21.34	0.89	-1.13333	0.455861			KOA-EA 5	20.45	24.11	3.66	-0.733333	0.601513			KOA-EA 5	20.45	27.56	7.11	-1.41333	0.375443			KOA-EA 5	21.17	26.66	5.49	0.696667	1.62076
	KOA-EA 5	20.52	23	2.48	-0.363333	0.777366	0.7347		KOA-EA 5	20.52	21.3	0.78	-1.02333	0.491978	0.488092		KOA-EA 5	20.52	24.32	3.8	-0.873333	0.545884	0.584364		KOA-EA 5	20.52	27.92	7.4	-1.70333	0.307076	0.337975		KOA-EA 5	21.2	26.27	5.07	1.11667	2.16845	1.89232
	KOA-EA 6	20.85	23.69	2.84	-0.723333	0.605696			KOA-EA 6	20.85	22.12	1.27	-1.51333	0.350301			KOA-EA 6	20.85	25.61	4.76	-1.83333	0.280616			KOA-EA 6	20.85	27.54	6.69	-0.993333	0.502316			KOA-EA 6	21.42	25.88	4.46	1.72667	3.30962
	KOA-EA 6	20.89	23.72	2.83	-0.713333	0.609909			KOA-EA 6	20.89	22.06	1.17	-1.41333	0.375443			KOA-EA 6	20.89	25.57	4.68	-1.75333	0.296616			KOA-EA 6	20.89	27.58	6.69	-0.993333	0.502316			KOA-EA 6	21.31	26	4.69	1.49667	2.8219
	KOA-EA 6	20.81	23.74	2.93	-0.813333	0.569066	0.59489		KOA-EA 6	20.81	22.17	1.36	-1.60333	0.329116	0.35162		KOA-EA 6	20.81	25.65	4.84	-1.91333	0.265478	0.280903		KOA-EA 6	20.81	27.71	6.9	-1.20333	0.434271	0.479634		KOA-EA 6	21.37	25.86	4.49	1.69667	3.24151	3.12434

## Sheet: ELISA
Group	Group number	IL-1β (pg/L)	Group	IL-10 (pg/L)	Group	TNF-α (pg/L)	Group	TGF-β1 (ng/L)
control	1	45.0868	1	44.4085	1	20.7551	1	8.80108
control	1	33.2811	1	44.2296	1	27.069	1	9.3448
control	1	31.4502	1	57.9948	1	21.9503	1	8.28926
control	1	44.5919	1	62.5297	1	16.9923	1	7.29204
control	1	24.4655	1	59.8714	1	27.271	1	8.0714
control	1	15.3756	1	49.7774	1	24.1706	1	10.5625
control	1	36.8928	1	59.8405	1	23.3491	1	11.8739
control	1	34.9321	1	41.6139	1	26.968	1	12.9806
KOA	2	66.1797	2	28.412	2	74.5588	2	5.64466
KOA	2	65.0409	2	23.3752	2	60.1213	2	5.23327
KOA	2	106.588	2	11.2803	2	51.4931	2	6.34881
KOA	2	99.6799	2	14.8093	2	76.5967	2	5.89666
KOA	2	86.7207	2	12.8328	2	83.023	2	6.03269
KOA	2	65.7999	2	17.0191	2	89.1901	2	3.83517
KOA	2	82.3966	2	20.8782	2	58.5764	2	3.40446
KOA	2	89.636	2	17.1033	2	72.0518	2	3.09712
KOA-EA	3	51.9193	3	26.1441	3	48.2931	3	7.19212
KOA-EA	3	71.3848	3	31.6473	3	33.7716	3	7.79449
KOA-EA	3	53.6041	3	30.6337	3	28.5261	3	6.18764
KOA-EA	3	60.1223	3	21.0763	3	43.7469	3	5.94277
KOA-EA	3	57.6726	3	32.1114	3	40.2594	3	5.44805
KOA-EA	3	60.8773	3	29.8245	3	40.2385	3	8.19689
KOA-EA	3	66.243	3	32.9247	3	51.2774	3	9.0272
KOA-EA	3	72.5949	3	24.943	3	34.4298	3	6.42717

## Sheet: Score
Group	Group number	Mankin's score	OARSI score	MMP13 positive cells （% cartilage）	Krenn Synovitis score	TUNEL Synovitis score	MMP13 positive cells （% Synovial）
Control	1	0	0	5.551	0	0.834202	8.453
Control	1	2	1	6.98	1	1.02249	9.416
Control	1	0	0	8.942	0	1.49701	11.49
Control	1	1	0	8.752	1	0.970874	10.621
Control	1	1	0	6.908	1	0.930233	7.664
Control	1	1	1	6.029	2	0.38835	13.103
KOA	2	7	5	23.159	8	5.33643	19.036
KOA	2	6	3	20.748	7	5.89569	15.868
KOA	2	7	5	26.81	7	9.2219	18.187
KOA	2	8	4	23.003	6	4.67005	16
KOA	2	9	5	21.749	5	4.17457	14.447
KOA	2	6	4	20.53	7	5.98007	19.41
KOA-EA	3	4	2	14.041	4	3.38505	16.506
KOA-EA	3	5	3	13.398	5	2.67442	10.546
KOA-EA	3	6	3	13.261	6	2.54154	14.448
KOA-EA	3	4	2	16.516	5	3.1746	16.62
KOA-EA	3	5	4	11.153	3	3.11419	13.722
KOA-EA	3	3	2	12.323	4	3.53817	9.402

## Sheet: Rac1 PCR
sample	actin Ct	Rac1 ct	△Ct	-△△Ct	2-△△Ct	Mean
Control1	20.79	26.46	5.67	0.0266667	1.01866
Control1	20.73	26.39	5.66	0.0366667	1.02574
Control1	20.55	26.31	5.76	-0.0633333	0.95705	1.00048
Control2	20.87	26.24	5.37	0.326667	1.25411
Control2	20.81	26.25	5.44	0.256667	1.19472
Control2	21	26.28	5.28	0.416667	1.33484	1.26122
Control3	21.65	27.28	5.63	0.0666667	1.04729
Control3	21.85	27.09	5.24	0.456667	1.37237
Control3	21.77	27.2	5.43	0.266667	1.20303	1.20756
Control4	21.42	26.96	5.54	0.156667	1.11471
Control4	21.1	26.92	5.82	-0.123333	0.918064
Control4	21.15	26.69	5.54	0.156667	1.11471	1.04916
Control5	20.79	26.59	5.8	-0.103333	0.93088
Control5	20.73	26.33	5.6	0.0966667	1.0693
Control5	20.68	26.22	5.54	0.156667	1.11471	1.0383
Control6	20.83	26.39	5.56	0.136667	1.09936
Control6	20.73	26.33	5.6	0.0966667	1.0693
Control6	20.69	26.43	5.74	-0.0433333	0.97041	1.04636
KOA 1	21.98	29.08	7.1	-1.40333	0.378055
KOA 1	21.98	29.37	7.39	-1.69333	0.309212
KOA 1	21.98	29.01	7.03	-1.33333	0.39685	0.361372
KOA 2	20.73	28.24	7.51	-1.81333	0.284533
KOA 2	20.49	28.13	7.64	-1.94333	0.260015
KOA 2	20.36	28.46	8.1	-2.40333	0.189027	0.244525
KOA 3	21.52	28.87	7.35	-1.65333	0.317905
KOA 3	21.62	28.76	7.14	-1.44333	0.367717
KOA 3	21.79	28.76	6.97	-1.27333	0.413703	0.366441
KOA 4	20.55	28.36	7.81	-2.11333	0.231112
KOA 4	20.55	28.59	8.04	-2.34333	0.197055
KOA 4	20.62	28.4	7.78	-2.08333	0.235969	0.221379
KOA 5	21.05	28.37	7.32	-1.62333	0.324585
KOA 5	21.07	28.52	7.45	-1.75333	0.296616
KOA 5	21.32	28.5	7.18	-1.48333	0.357661	0.326287
KOA 6	21.85	29.47	7.62	-1.92333	0.263645
KOA 6	21.79	29.1	7.31	-1.61333	0.326842
KOA 6	21.69	29.34	7.65	-1.95333	0.258219	0.282902
KOA-EA 1	20.66	26.64	5.98	-0.283333	0.82169
KOA-EA 1	20.64	26.64	6	-0.303333	0.810378
KOA-EA 1	20.48	27.17	6.69	-0.993333	0.502316	0.711461
KOA-EA 2	21.37	27.29	5.92	-0.223333	0.856584
KOA-EA 2	21.33	27.25	5.92	-0.223333	0.856584
KOA-EA 2	21.35	27.39	6.04	-0.343333	0.788218	0.833795
KOA-EA 3	21.23	27.37	6.14	-0.443333	0.735433
KOA-EA 3	21.26	27.2	5.94	-0.243333	0.844791
KOA-EA 3	21.14	27.17	6.03	-0.333333	0.793701	0.791308
KOA-EA 4	21.3	27.37	6.07	-0.373333	0.771997
KOA-EA 4	21.24	27.2	5.96	-0.263333	0.833161						0	7	4
KOA-EA 4	21.43	27.35	5.92	-0.223333	0.856584	0.82058					2	6	5
KOA-EA 5	20.47	27.76	7.29	-1.59333	0.331405						0	7	6
KOA-EA 5	20.45	27.56	7.11	-1.41333	0.375443						1	8	4
KOA-EA 5	20.52	27.92	7.4	-1.70333	0.307076	0.337975					1	9	5
KOA-EA 6	20.85	27.54	6.69	-0.993333	0.502316						1	6	3
KOA-EA 6	20.89	27.58	6.69	-0.993333	0.502316
KOA-EA 6	20.81	27.71	6.9	-1.20333	0.434271	0.479634

## Sheet: Western blot
target	Group	Group number	Protein S/actin	target	Group number	Rac1/actin	target	Group number	Axl/actin	target	Group number	MerTK/actin	target	Group number	MMP13/actin
Protein S	Control	1	0.38	Rac1	1	0.23	Axl	1	0.41	MerTK	1	0.3	MMP13	1	0.06
	Control	1	0.35		1	0.23		1	0.44		1	0.36		1	0.17
	Control	1	0.42		1	0.25		1	0.56		1	0.33		1	0.1
	Control	1	0.3		1	0.26		1	0.56		1	0.46		1	0.05
	Control	1	0.44		1	0.19		1	0.45		1	0.51		1	0.11
	Control	1	0.29		1	0.2		1	0.4		1	0.34		1	0.19
	KOA	2	0.14		2	0.06		2	0.11		2	0.12		2	0.53
	KOA	2	0.12		2	0.06		2	0.12		2	0.12		2	0.49
	KOA	2	0.17		2	0.04		2	0.1		2	0.13		2	0.34
	KOA	2	0.17		2	0.06		2	0.09		2	0.06		2	0.35
	KOA	2	0.05		2	0.1		2	0.07		2	0.18		2	0.37
	KOA	2	0.21		2	0.17		2	0.19		2	0.17		2	0.47
	KOA-EA	3	0.25		3	0.15		3	0.23		3	0.24		3	0.48
	KOA-EA	3	0.24		3	0.15		3	0.24		3	0.23		3	0.24
	KOA-EA	3	0.27		3	0.15		3	0.23		3	0.24		3	0.25
	KOA-EA	3	0.23		3	0.13		3	0.18		3	0.2		3	0.16
	KOA-EA	3	0.23		3	0.07		3	0.13		3	0.39		3	0.21
	KOA-EA	3	0.22		3	0.12		3	0.16		3	0.23		3	0.3
